# Supplementary material for: Weed abundance is positively correlated with native plant diversity in grasslands of southern Australia
Source: PLoS One. 2017 Jun 1;12(6):e0178681. doi: 10.1371/journal.pone.0178681 (PMC5453567; doi:10.1371/journal.pone.0178681)
Supplement: S1 Appendix — Additional supporting information for this article may be found online. (CSV) [file pone.0178681.s001.csv]

Appendix S1 Dataset
Site,LATITUDE,LONGITUDE,FireRegime,LandUse,MajorVegetation,NativeR,WeedR,NativeC,WeedC,NativeD,WeedD,NewPrec,CarbonOrganic,FPAR,WaterStress,Evaporation,Temperature,Phosphorus,Nitrogen,PCA1,"PCA2 "
10209,-35.02374,139.19054,"Pasture cropland (temperate)",Cropping,"Other Grasslands Herblands Sedgelands and Rushlands",26,18,356,465,3.756278122,3.758296944,310.16,1.11729,23,30.969578,135.41306,15.9,0.021425,0.024031,-0.358935677,-1.329352381
10213,-35.0197,139.19172,"Pasture cropland (temperate)",Cropping,"Other Grasslands Herblands Sedgelands and Rushlands",16,7,367.5,227.5,3.50620292,2.643836908,309.82,1.089937,17,30.033283,136.0324,16,0.021428,0.024035,-0.284078888,-1.365776893
10215,-35.06616,139.04842,"Pasture cropland (temperate)",Cropping,"Other Grasslands Herblands Sedgelands and Rushlands",3,9,55,337.5,1.090652803,3.169925001,401.52,1.469354,20,40.631042,129.63142,15.6,0.021401,0.024132,-2.060691348,-0.39093445
10217,-35.06725,139.04566,"Pasture cropland (temperate)",Cropping,"Other Grasslands Herblands Sedgelands and Rushlands",4,9,57.5,337.5,1.301251785,3.169925001,401.52,1.469354,20,40.631042,129.63142,15.6,0.021401,0.024132,-2.060691348,-0.39093445
11107,-33.94173,139.01361,"Pasture cropland (temperate)",Cropping,Other Open Woodlands,45,13,1280,452.5,5.192537852,3.614540322,412.84,1.08169,16,39.211872,136.28252,14.6,0.018909,0.023534,-1.264571758,"0.285721323 "
11108,-33.90846,139.13497,"Pasture cropland (temperate)",Cropping,Mallee Woodlands and Shrublands,25,13,845,487.5,4.540572716,3.700439718,300.35,1.000961,28,27.835026,143.18443,15.3,0.018909,0.023534,0.452991387,"-0.69781162 "
11110,-33.55556,138.80074,"Pasture cropland (temperate)",Cropping,"Cleared non-native vegetation buildings",13,11,452.5,377.5,3.614540322,3.357387591,488.19,1.545273,17,43.142067,138.46097,14.7,0.018909,0.023534,-2.284720932,1.009350064
11112,-33.37673,138.96878,Heath (temperate),Cropping,Unknown/no data,14,10,350,285,3.361924228,3.20430007,422.86,1.052909,31,35.136963,141.8804,14.1,0.018909,0.023534,-0.799558636,"0.276174452 "
11113,-33.88333,138.97118,"Pasture cropland (temperate)",Cropping,"Cleared non-native vegetation buildings",6,7,225,262.5,2.584962501,2.807354922,435.51,1.099511,17,38.814922,137.84636,14.8,0.018909,0.023534,-1.163322064,0.268187313
11115,-33.55974,138.69606,"Pasture cropland (temperate)",Cropping,"Cleared non-native vegetation buildings",17,14,615,525,4.067866058,3.807354922,468.67,1.115212,26,41.00257,143.65927,15.1,0.018859,0.023434,-0.891746827,0.256628726
11116,-33.55163,138.69627,"Pasture cropland (temperate)",Cropping,"Cleared non-native vegetation buildings",24,16,737.5,600,4.377542009,4,468.67,1.115212,26,41.00257,143.65927,15.1,0.018859,0.023434,-0.891746827,0.256628726
11117,-33.51443,138.56594,"Pasture cropland (temperate)",Cropping,Hummock Grasslands,19,22,642.5,825,4.129137771,4.459431619,457.66,1.045213,26,34.391563,152.04668,16.1,0.019938,0.025565,0.096287246,"-0.814003854 "
11200,-33.62744,138.58189,"Pasture cropland (temperate)",Cropping,"Cleared non-native vegetation buildings",38,22,808.5,438.5,4.703984315,3.782280439,577.27,1.414618,15,40.323658,146.44412,15.5,0.019938,0.025565,-1.725928919,0.325975416
11219,-33.79145,138.81838,"Pasture cropland (temperate)",Cropping,"Cleared non-native vegetation buildings",12,25,171,396.5,2.853078944,3.801463996,601.22,1.394288,15,44.29616,137.75078,14.6,0.018909,0.023534,-2.425052291,1.212143325
11381,-34.38922,138.57841,"Pasture cropland (temperate)",Cropping,"Cleared non-native vegetation buildings",13,6,267.5,132.5,3.16539499,2.11811193,364.7,0.840231,14,33.7131,146.26884,16.6,0.025208,0.031197,-0.432185935,-3.13292339
11995,-33.77167,138.87536,"Pasture cropland (temperate)",Cropping,"Cleared non-native vegetation buildings",30,9,387,92.5,3.8739213,2.041704234,346.79,1.206927,15,45.173615,134.9275,14.2,0.018909,0.023534,-1.896845079,0.552155987
11997,-33.91433,138.84397,"Pasture cropland (temperate)",Cropping,Other Open Woodlands,23,6,341,120,3.564104387,1.922252567,354.77,1.605649,14,46.088554,133.85625,14.4,0.022073,0.03559,-3.673431815,"-0.923643295 "
11998,-33.92818,138.84587,"Pasture cropland (temperate)",Cropping,"Cleared non-native vegetation buildings",19,8,286.5,230,3.27930767,2.701603765,354.93,1.60575,19,45.614212,134.9424,14.6,0.022073,0.03559,-3.450032172,-1.054848926
11999,-33.93357,138.85103,"Pasture cropland (temperate)",Cropping,"Cleared non-native vegetation buildings",9,15,243.5,351,2.841977615,3.38053973,354.8,1.585605,16,45.16082,135.38861,14.6,0.022073,0.03559,-3.418295054,-1.058357181
12003,-33.69282,138.95435,"Pasture cropland (temperate)",Cropping,"Cleared non-native vegetation buildings",17,8,179.5,125,2.91582986,2.127654654,296.49,1.387741,30,39.706024,137.76604,14.5,0.018909,0.023534,-1.350284233,0.251752225
12004,-33.73318,138.9588,"Pasture cropland (temperate)",Cropping,"Cleared non-native vegetation buildings",11,10,167.5,225,2.567381194,2.891449267,307.08,1.177729,27,37.30034,139.87126,14.7,0.018909,0.023534,-0.766306968,-0.044036955
12006,-33.65314,138.98505,Unclassified,Cropping,Unknown/no data,34,9,275.5,102,3.65561265,2.123562188,297.69,1.402109,26,35.6335,140.60013,14.6,0.018909,0.023534,-1.067257991,"0.184105404 "
12012,-33.53021,138.78507,"Pasture cropland (temperate)",Cropping,"Cleared non-native vegetation buildings",19,6,147.5,120,3.152267004,1.922252567,316.9,1.377227,23,39.271362,142.80855,14.9,0.018909,0.023534,-1.097395049,0.20069256
12013,-33.5476,138.94459,"Pasture cropland (temperate)",Cropping,Unknown/no data,19,6,151,120,3.014468274,1.922252567,326.72,1.632606,33,39.96598,137.81024,14.1,0.018909,0.023534,-1.967139803,"0.725776617 "
12014,-33.53228,138.84241,"Pasture cropland (temperate)",Cropping,"Other Grasslands Herblands Sedgelands and Rushlands",12,12,100,357.5,2.391760148,3.363088082,341.8,1.584622,28,42.277924,138.0798,14.1,0.018909,0.023534,-2.105737699,0.809679082
12039,-34.02433,139.0497,"Pasture cropland (temperate)",Cropping,"Cleared non-native vegetation buildings",17,13,263.5,172.5,3.241541708,2.711228287,294.8,1.186043,18,35.395794,138.52365,15,0.018909,0.023534,-0.70637053,-0.153611811
12041,-34.10655,139.04913,"Pasture cropland (temperate)",Cropping,Casuarina Forests and Woodlands,26,22,494.5,438.5,3.999523794,3.782280439,314.42,1.084738,23,40.32426,134.41074,14.6,0.018909,0.023534,-1.091470204,"0.000324164 "
12042,-34.18492,139.09533,"Pasture cropland (temperate)",Cropping,"Cleared non-native vegetation buildings",19,17,445,335,3.767043974,3.451636605,322.97,0.954108,23,38.944363,134.8045,15,0.018909,0.023534,0.628747201,-0.306765681
12044,-34.16593,139.07827,"Pasture cropland (temperate)",Cropping,"Other Grasslands Herblands Sedgelands and Rushlands",21,14,539.5,385,3.9565655,3.461373623,323.47,1.150433,23,40.811897,133.4159,14.7,0.018909,0.023534,-1.243069055,0.059486203
12083,-33.72904,139.01216,"Pasture cropland (temperate)",Cropping,Mallee Woodlands and Shrublands,15,7,115.5,28.5,2.69150538,2.196838782,263.78,1.090375,20,33.0883,141.84152,14.9,0.018909,0.023534,-0.243649417,"-0.349466915 "
12104,-34.12963,138.92835,"Pasture cropland (temperate)",Cropping,"Cleared non-native vegetation buildings",18,13,442.5,347.5,3.737963046,3.324478983,344.66,1.446632,16,46.030735,131.74786,14.6,0.022073,0.03559,-3.343511277,-1.223664846
12105,-34.13013,138.83725,"Pasture cropland (temperate)",Cropping,Eucalypt Woodlands,17,13,322.5,315,3.376910422,3.352257403,368.41,1.341422,24,48.021206,131.79393,14.6,0.022073,0.03559,-3.203568327,"-1.302298424 "
12120,-33.09426,138.84442,"Pasture cropland (temperate)",Cropping,Unknown/no data,24,4,166,10,3.595170498,2,317.04,1.073307,22,33.24795,147.5715,14.2,0.012516,0.014481,0.867646949,"2.373872462 "
12124,-33.80318,139.08426,Mallee (temperate),Cropping,Mallee Woodlands and Shrublands,16,4,67.5,45,2.682313326,0.914182838,223.21,0.946692,23,28.039001,144.16048,15.3,0.018909,0.023534,0.65837176,"-0.894512528 "
14219,-33.54741,138.94299,"Pasture cropland (temperate)",Cropping,"Cleared non-native vegetation buildings",41,19,598.5,250,4.475083274,3.154093216,573.22,1.632606,33,39.96598,137.81024,14.1,0.018909,0.023534,-2.482268614,1.338644936
14221,-32.5616,138.32241,"Pasture cropland (temperate)",Cropping,"Cleared non-native vegetation buildings",19,6,451.5,117,3.767188892,1.814408113,342.59,0.742452,22,19.155891,179.9428,17,0.015334,0.017262,4.044710492,-0.149864337
14240,-32.86261,138.52055,"Pasture cropland (temperate)",Cropping,Unknown/no data,41,21,417,392,4.087846765,3.578928492,434.79,1.074095,16,32.963047,156.87689,15,0.014786,0.015127,0.935682447,"1.842637767 "
14246,-32.86057,138.51345,"Pasture cropland (temperate)",Cropping,Unknown/no data,34,17,389,176.5,4.000224887,2.851251366,433.5,1.075702,27,34.1011,156.02321,14.7,0.014786,0.015127,0.876320302,"1.886357009 "
14247,-32.99006,138.53165,"Pasture cropland (temperate)",Cropping,Unknown/no data,28,20,407.5,255.5,3.859943841,3.250262737,448.21,1.15631,18,36.2221,152.3872,14.9,0.019938,0.025565,-0.784139963,"-0.124363278 "
14256,-33.01769,138.60273,"Pasture cropland (temperate)",Cropping,Eucalypt Woodlands,28,15,582,101.5,4.209987486,2.508638539,435.87,1.349513,25,34.24965,152.83803,14.8,0.019938,0.025565,-0.902601541,"-0.015474176 "
14258,-33.10845,138.58385,"Pasture cropland (temperate)",Cropping,Casuarina Forests and Woodlands,32,15,438.5,247.5,4.18071549,3.077637897,489.72,1.378378,26,41.065166,146.13416,14.4,0.019938,0.025565,-1.837510744,"0.429885431 "
14261,-33.6254,138.49592,"Pasture cropland (temperate)",Cropping,"Cleared non-native vegetation buildings",26,10,315.5,211,3.830954393,2.749908079,462.22,1.311541,25,42.455463,145.59564,15.6,0.019885,0.025728,-1.272318685,-0.15661226
14262,-33.50301,138.36771,"Pasture cropland (temperate)",Cropping,Eucalypt Woodlands,23,8,309.5,195,3.438961142,2.528776646,412.17,1.173189,14,35.826553,153.71054,16.3,,,," "
14265,-33.08255,138.23498,Eucalypt forest (temperate),Cropping,Unknown/no data,35,12,333.5,161,3.81536656,2.418293002,543.02,1.188784,47,40.40884,159.04572,16.1,,,," "
15579,-32.93973,138.34173,"Pasture cropland (temperate)",Cropping,"Cleared non-native vegetation buildings",35,11,463.5,237.5,4.274247519,2.868590834,370.82,0.982304,16,33.36266,162.11801,16,0.015334,0.017262,1.634543938,0.884796752
15580,-32.97447,138.27701,"Pasture cropland (temperate)",Cropping,Eucalypt Woodlands,23,18,387.5,442.5,3.851182654,3.737963046,431.7,1.126968,16,39.470665,158.27806,15.5,0.015334,0.017262,0.576089835,"1.513266269 "
15583,-33.08259,138.23443,Eucalypt forest (temperate),Cropping,Unknown/no data,52,11,684.5,269.5,4.774099614,2.956610677,454.14,1.188784,47,40.40884,159.04572,16.1,,,," "
15585,-35.09713,139.07147,"Pasture cropland (temperate)",Cropping,"Cleared non-native vegetation buildings",31,13,369.5,150,4.019376139,2.718226399,450.37,0.897475,27,43.492596,127.439064,15.2,0.021426,0.024032,-1.491872637,-0.715278117
15598,-34.52565,139.24591,"Pasture cropland (temperate)",Cropping,"Other Grasslands Herblands Sedgelands and Rushlands",36,12,387.5,144.5,4.06836592,2.561262132,360.36,1.029315,16,31.17054,139.4108,15.8,0.013878,0.01546,1.038126126,1.365078177
16294,-33.74826,138.95548,"Pasture cropland (temperate)",Cropping,"Cleared non-native vegetation buildings",26,15,187.5,352,3.531034699,3.48481422,324.67,1.180573,22,38.42369,138.94841,14.6,0.018909,0.023534,-1.018626982,0.109290914
16297,-33.34305,138.88227,"Pasture cropland (temperate)",Cropping,Other Shrublands,19,11,141.5,294.5,3.013947432,3.143476543,284.62,1.151555,29,35.18431,143.45537,14.4,0.018909,0.023534,-0.524623132,"-0.059552922 "
12025,-33.34111,139.11937,Chenopod shrubland (semi-arid/arid),Grazing of native pastures,Mallee Woodlands and Shrublands,32,7,190,84.5,3.765348624,1.642585206,231.65,0.75121,29,20.082317,154.38914,15.5,0.018909,0.023534,1.956833773,"-1.356185698 "
12026,-33.32767,139.13637,Chenopod shrubland (semi-arid/arid),Grazing of native pastures,Mallee Woodlands and Shrublands,17,1,214.5,2.5,3.020117255,0,229.34,0.770458,41,17.894552,157.49608,15.8,0.018909,0.023534,2.465683854,"-1.607048797 "
12027,-33.33983,139.14466,Chenopod shrubland (semi-arid/arid),Grazing of native pastures,"Chenopod Shrublands Samphire Shrublands and Forblands",3,5,6,60,1.483355755,1.496915253,227.43,0.667579,34,17.32692,158.37105,15.9,0.018909,0.023534,2.647540008,"-1.708095394 "
12028,-33.3556,139.17834,Chenopod shrubland (semi-arid/arid),Grazing of native pastures,"Chenopod Shrublands Samphire Shrublands and Forblands",16,4,156,45,2.905924756,0.914182838,224.39,0.618548,29,17.158857,158.12767,15.9,0.018909,0.023534,2.664043076,"-1.727595123 "
12032,-33.28534,139.05962,Mallee (temperate),Grazing of native pastures,Other Shrublands,18,8,110.5,55,2.850128217,1.795642576,251.34,0.849417,30,21.551317,153.7236,15.3,0.018909,0.023534,1.574495671,"-1.101404844 "
12084,-33.71576,139.18907,Chenopod shrubland (semi-arid/arid),Grazing of native pastures,"Chenopod Shrublands Samphire Shrublands and Forblands",14,8,149.5,18.5,2.720429611,2.958980843,177.76,0.614035,24,18.301474,153.31384,16.1,0.018909,0.023534,2.539740189,"-1.875445984 "
12094,-33.62088,139.24547,Chenopod shrubland (semi-arid/arid),Grazing of native pastures,"Chenopod Shrublands Samphire Shrublands and Forblands",15,6,138,50,2.63036877,1.391760148,176.17,0.401348,29,16.431053,156.12216,16.2,0.018909,0.023534,3.2256202,"-2.220891145 "
11109,-35.21792,139.01156,"Pasture cropland (temperate)",Modified pastures,"Other Grasslands Herblands Sedgelands and Rushlands",14,19,256,607.5,3.097982478,4.066155125,370.36,1.462173,21,35.445656,133.8651,15.9,0.022155,0.027626,-1.692816957,-1.208942651
11114,-33.70898,138.821,"Pasture cropland (temperate)",Modified pastures,Tussock Grasslands,2,8,75,300,1,3,491.77,1.251643,17,41.463093,140.0499,14.7,0.018909,0.023534,-1.643364385,"0.675935527 "
11118,-33.70849,138.81886,"Pasture cropland (temperate)",Modified pastures,Tussock Grasslands,16,15,460,562.5,3.701603765,3.906890596,490.43,1.250019,17,42.437267,139.41934,14.8,0.018909,0.023534,-1.67176287,"0.650271755 "
11194,-33.07617,138.99366,Heath (temperate),Modified pastures,"Cleared non-native vegetation buildings",38,23,313,257.5,4.048413317,3.540516598,437.81,1.015151,29,23.417927,154.22815,14.9,0.012221,0.014064,1.951120968,"2.179427321 "
11195,-33.58011,138.67613,"Pasture cropland (temperate)",Modified pastures,"Cleared non-native vegetation buildings",16,18,395,222.5,3.412435729,3.319073198,649.15,1.125332,37,37.39158,147.372,15.5,0.019127,0.023963,-0.683385608,0.27815991
11198,-33.68468,138.92786,"Pasture cropland (temperate)",Modified pastures,Unknown/no data,39,14,905,347,4.809781739,3.324553326,519.64,1.423266,25,40.118446,138.2003,14.5,0.018909,0.023534,-1.956394118,"0.899324125 "
11199,-33.63608,138.91959,"Pasture cropland (temperate)",Modified pastures,"Cleared non-native vegetation buildings",43,19,594.5,443.5,4.447896399,3.752609933,544.6,1.6147,24,40.682667,137.93962,14.5,0.018909,0.023534,-2.388637585,1.184292735
11214,-35.09018,138.94667,"Pasture cropland (temperate)",Modified pastures,"Cleared non-native vegetation buildings",19,23,282.5,418.5,3.660774197,3.796865436,619.94,1.106793,28,49.03998,125.53886,14.8,0.018834,0.034443,-3.039144673,-0.187346268
11462,-33.67983,138.96141,"Pasture cropland (temperate)",Modified pastures,"Cleared non-native vegetation buildings",20,13,195,185,3.115154084,2.83211268,592.38,1.396692,26,37.55323,139.41476,14.4,0.018909,0.023534,-1.906678326,1.030268596
11463,-33.68064,139.01101,"Pasture cropland (temperate)",Modified pastures,"Cleared non-native vegetation buildings",13,13,39,327.5,3.104840146,3.42836489,607.74,1.543684,19,29.9433,144.17633,15.1,0.018909,0.023534,-1.405089434,0.851064028
11470,-33.60878,138.97279,Unclassified,Modified pastures,Unknown/no data,9,12,194.5,301,2.529008633,3.13167702,805.97,1.537377,38,40.39888,136.88641,14.1,0.018909,0.023534,-2.791517139,"1.778671142 "
11471,-33.67548,138.97122,"Pasture cropland (temperate)",Modified pastures,"Other Grasslands Herblands Sedgelands and Rushlands",18,18,222.5,396,3.319073198,3.687284686,417,1.399687,28,36.413933,140.1079,14.5,0.018909,0.023534,-1.386122285,0.516332321
11472,-33.5572,139.01707,"Pasture cropland (temperate)",Modified pastures,"Other Grasslands Herblands Sedgelands and Rushlands",18,17,170.5,190.5,3.082267091,2.992704696,819.31,1.358437,38,36.56879,139.407,14.1,0.018909,0.023534,-2.214068893,1.545869383
11994,-33.9844,138.91534,"Pasture cropland (temperate)",Modified pastures,Eucalypt Woodlands,15,7,316,122.5,3.27696262,2.026749093,350.85,1.369858,24,47.994167,129.82317,14.1,0.02206,0.035539,-3.494021609,"-1.11457084 "
11996,-33.83516,138.9706,"Pasture cropland (temperate)",Modified pastures,"Other Grasslands Herblands Sedgelands and Rushlands",16,9,355,232.5,3.435449722,2.758296944,298.44,1.139812,27,35.525223,140.72095,15,0.018909,0.023534,-0.429068565,-0.26293353
12000,-33.89424,138.84426,"Pasture cropland (temperate)",Modified pastures,Casuarina Forests and Woodlands,13,10,255,270,3.073112316,2.956521645,357.44,1.598893,26,45.672546,134.90463,14.3,0.022073,0.03559,-3.472643257,"-0.996344182 "
12001,-33.95863,138.85345,"Pasture cropland (temperate)",Modified pastures,Eucalypt Woodlands,20,5,387,82.5,3.67353661,1.492675396,358.24,1.377481,14,46.119263,133.47173,14.4,0.022073,0.03559,-3.309088627,"-1.156795227 "
12005,-33.70685,138.89116,"Pasture cropland (temperate)",Modified pastures,"Cleared non-native vegetation buildings",15,10,114,190,2.646895956,2.755388227,318.79,1.276138,16,40.199226,139.0063,14.6,0.018909,0.023534,-1.350654181,0.288946156
12007,-33.61814,138.91146,"Pasture cropland (temperate)",Modified pastures,Unknown/no data,5,13,81,290,1.416750716,3.187866447,327.78,1.623884,26,43.51134,135.38821,14,0.018909,0.023534,-2.381621752,"0.89251296 "
12008,-33.59254,138.96206,Unclassified,Modified pastures,Unknown/no data,16,13,142,172.5,2.751189899,2.711228287,340.54,1.498159,40,40.72853,136.80077,14,0.018909,0.023534,-1.786352626,"0.609520417 "
12009,-33.61262,138.9076,"Pasture cropland (temperate)",Modified pastures,"Cleared non-native vegetation buildings",6,9,50,210,0,2.71938207,326.02,1.578105,26,40.530003,138.25325,14.4,0.018909,0.023534,-1.862793365,0.62225811
12010,-33.56283,138.86002,"Pasture cropland (temperate)",Modified pastures,"Cleared non-native vegetation buildings",5,11,82.5,248.5,1.492675396,2.94703353,331.15,1.513501,38,42.15392,137.88742,14,0.018909,0.023534,-1.859007577,0.655839629
12011,-33.56101,138.83216,"Pasture cropland (temperate)",Modified pastures,"Cleared non-native vegetation buildings",21,5,538,165,3.944419438,2.257678805,336.06,1.56366,29,42.600002,138.3143,14.3,0.018909,0.023534,-1.967634809,0.691971701
12019,-33.42485,139.04424,Mallee (temperate),Modified pastures,Mallee Woodlands and Shrublands,13,12,78.5,65,2.629241613,2.446464375,262.15,1.224676,29,28.24523,145.87187,14.7,0.018909,0.023534,-0.008778597,"-0.305507273 "
12020,-33.36371,139.0382,Mallee (temperate),Modified pastures,Mallee Woodlands and Shrublands,20,9,175.5,57.5,2.832589882,1.975589828,283.48,0.986331,40,30.818626,144.4291,14.3,0.018909,0.023534,0.150101766,"-0.388880163 "
12036,-34.14309,139.23226,"Pasture cropland (temperate)",Modified pastures,Mallee Open Woodlands and Sparse Mallee Shrublands,11,1,283.5,37.5,3.075677921,0,221.69,0.813432,28,23.993248,145.26668,15.9,0.018909,0.023534,1.475492728,"-1.411436812 "
12037,-34.14517,139.16794,"Pasture cropland (temperate)",Modified pastures,Eucalypt Woodlands,30,18,495,442.5,4.077637897,3.737963046,259.03,1.01975,22,32.50377,138.5305,15.3,0.018909,0.023534,-0.006560791,"-0.639124658 "
12038,-34.07796,139.04238,"Pasture cropland (temperate)",Modified pastures,"Other Grasslands Herblands Sedgelands and Rushlands",27,25,630,586,4.30434457,4.124869661,306.96,1.376504,26,38.03561,136.36012,14.9,0.018909,0.023534,-1.204035705,0.098427694
12043,-34.13551,139.062,"Pasture cropland (temperate)",Modified pastures,"Cleared non-native vegetation buildings",14,16,350,353.5,3.361924228,3.417319645,314.73,1.029795,18,39.208347,134.91798,14.9,0.018909,0.023534,-0.86569747,-0.156284962
12045,-34.03094,139.02625,"Pasture cropland (temperate)",Modified pastures,"Other Grasslands Herblands Sedgelands and Rushlands",11,25,320,762.5,3.216119949,4.409822224,328.25,1.202957,17,41.231003,134.03314,14.3,0.018909,0.023534,-1.599151634,0.352589827
12046,-34.00718,139.02169,"Pasture cropland (temperate)",Modified pastures,"Other Grasslands Herblands Sedgelands and Rushlands",10,17,212.5,497.5,2.779666587,3.808264489,314.21,1.148154,16,37.31036,137.53381,14.9,0.018909,0.023534,-0.894790694,-0.048033849
12047,-34.05109,139.03199,"Pasture cropland (temperate)",Modified pastures,"Cleared non-native vegetation buildings",41,29,1151,562.5,5.02925489,4.167349969,308.79,1.342495,18,39.47562,135.31445,14.6,0.018909,0.023534,-1.511105213,0.287373884
12048,-34.05682,139.20572,"Pasture cropland (temperate)",Modified pastures,Mallee Open Woodlands and Sparse Mallee Shrublands,13,0,382.5,0,3.427102945,,226.85,0.798012,28,24.012722,145.55383,15.8,0.018909,0.023534,1.458203666,"-1.373264111 "
12052,-33.1893,139.08794,"Pasture cropland (temperate)",Modified pastures,Tussock Grasslands,30,12,68,94,4.448043978,2.171713073,253.84,0.916462,28,20.322227,155.8122,15.3,0.018909,0.023534,1.570379394,"-1.026752539 "
12066,-33.44229,138.98099,Heath (temperate),Modified pastures,Unknown/no data,9,17,92.5,315,2.041704234,3.361069412,350.37,1.384498,28,36.31499,140.29283,14,0.018909,0.023534,-1.420392667,"0.534068404 "
12068,-33.45151,138.95681,Heath (temperate),Modified pastures,Unknown/no data,43,23,245.5,137,4.369656332,3.373568397,358.11,1.527325,34,40.43335,137.4102,13.7,0.018909,0.023534,-2.048727541,"0.853535721 "
12071,-33.42934,138.9739,Heath (temperate),Modified pastures,Unknown/no data,37,23,162.5,105,4.219187538,3.627718996,365.51,1.366149,33,46.05345,132.42317,12.6,0.018909,0.023534,-2.760600597,"1.261038911 "
12074,-33.38402,138.93358,Heath (temperate),Modified pastures,Unknown/no data,35,18,205,105,4.02438308,3.258438638,336.4,1.20652,29,39.346344,138.82745,13.8,0.018909,0.023534,-1.377743237,"0.445441011 "
12077,-33.32913,138.97163,Heath (temperate),Modified pastures,Unknown/no data,48,11,195,61,4.617804313,2.22870319,294.45,0.946578,38,31.516712,144.89471,14.6,0.018909,0.023534,0.27178177,"-0.489201845 "
12078,-33.3302,138.93197,Heath (temperate),Modified pastures,Unknown/no data,42,9,222,57.5,4.465863048,1.975589828,311.92,1.04996,34,31.284832,145.6773,14.6,0.018909,0.023534,0.042769152,"-0.303387687 "
12080,-33.32289,138.88609,"Pasture cropland (temperate)",Modified pastures,Unknown/no data,29,14,141,107.5,3.748865339,2.981318616,314.43,1.14384,26,36.11875,142.8428,14.3,0.018909,0.023534,-0.733489737,"0.092063122 "
12082,-33.25615,138.99043,Heath (temperate),Modified pastures,Unknown/no data,19,9,141,68.5,3.198873317,2.090543306,268.03,0.950177,39,24.029783,151.77165,15,0.018909,0.023534,1.166356365,"-0.864258154 "
12085,-33.70032,139.19668,Chenopod shrubland (semi-arid/arid),Modified pastures,Mallee Woodlands and Shrublands,13,1,148.5,2.5,2.680419973,0,177,0.624959,23,18.017729,153.92558,16.2,0.018909,0.023534,2.588562066,"-1.901312291 "
12086,-33.63035,139.08151,Mallee (temperate),Modified pastures,Mallee Woodlands and Shrublands,13,0,159.5,0,2.770216739,,199.92,1.188627,28,22.300652,149.6473,15.5,0.018909,0.023534,0.969039387,"-0.930834011 "
12088,-33.68205,139.15682,Chenopod shrubland (semi-arid/arid),Modified pastures,"Chenopod Shrublands Samphire Shrublands and Forblands",3,5,53.5,82.5,0.98101727,1.492675396,176.41,0.678038,28,18.869764,152.81938,16,0.018909,0.023534,2.400908594,"-1.795560034 "
12089,-33.58182,139.09396,Mallee (temperate),Modified pastures,Mallee Woodlands and Shrublands,12,0,227,0,2.947585126,,200.43,0.96335,30,21.334864,150.52213,15.6,0.018909,0.023534,1.507088707,"-1.244181664 "
12090,-33.55822,139.10003,Mallee (temperate),Modified pastures,Mallee Woodlands and Shrublands,11,4,40,80,3.030639062,1.337290067,198.77,0.863262,28,21.81867,150.06494,15.4,0.018909,0.023534,1.52343035,"-1.246656382 "
12096,-33.51775,139.08548,Mallee (temperate),Modified pastures,Mallee Woodlands and Shrublands,20,6,236,13.5,3.298026412,2.530880007,211.67,1.146831,28,23.328896,149.37564,15.3,0.018909,0.023534,0.86499169,"-0.843336265 "
12098,-33.53079,139.00374,"Pasture cropland (temperate)",Modified pastures,"Other Grasslands Herblands Sedgelands and Rushlands",11,8,75,90,2.436452798,1.914182838,296.15,1.137244,38,38.11266,138.35118,14.1,0.018909,0.023534,-0.868051025,0.042236528
12100,-33.67071,139.0948,Unclassified,Modified pastures,Unknown/no data,12,4,38,70,3.009982228,1.606536746,190.24,1.242919,35,21.93515,150.1055,15.7,0.018909,0.023534,1.121004518,"-1.046781911 "
12102,-32.99538,138.8222,"Pasture cropland (temperate)",Modified pastures,"Cleared non-native vegetation buildings",23,11,175,132.5,3.396142277,2.410749194,293.89,1.215623,26,27.896387,153.53745,14.7,0.012161,0.013979,1.52605584,2.260088012
12103,-32.99579,138.82551,"Pasture cropland (temperate)",Modified pastures,"Cleared non-native vegetation buildings",27,8,207,55,3.699072639,1.795642576,293.89,1.215623,28,27.896387,153.53745,14.7,0.012161,0.013979,1.555336929,2.242295898
12107,-34.23148,138.83918,"Pasture cropland (temperate)",Modified pastures,Eucalypt Woodlands,18,12,465,310,3.758296944,3.173334444,383.21,1.209509,29,48.07777,131.807,14.6,0.023569,0.03582,-3.123737392,"-1.813617737 "
12108,-33.23842,138.89376,"Pasture cropland (temperate)",Modified pastures,"Cleared non-native vegetation buildings",26,12,211.5,135,3.473411695,2.499145339,302.64,1.042718,28,30.745071,147.37198,14.6,0.018909,0.023534,0.078861148,-0.286903311
12110,-33.14209,138.85374,Heath (temperate),Modified pastures,Other Shrublands,19,10,176,165,3.207093643,2.492675396,315.67,0.970377,27,32.872295,147.12479,14.3,0.018909,0.023534,-0.091629302,"-0.15474307 "
12111,-33.14848,138.84823,Heath (temperate),Modified pastures,Other Shrublands,22,7,276,17.5,3.465933705,2.807354922,318.66,1.059005,27,32.948807,147.22163,14.3,0.018909,0.023534,-0.248965719,"-0.05159929 "
12113,-33.07559,138.93181,Heath (temperate),Modified pastures,"Cleared non-native vegetation buildings",20,10,167.5,176,3.210569014,2.594968872,286.39,0.965367,26,26.519352,151.83116,14.6,0.012161,0.013979,1.935776278,"1.98043802 "
12115,-33.0824,138.86626,Heath (temperate),Modified pastures,Other Shrublands,28,12,316,65,3.836119209,2.446464375,313.92,0.97517,29,30.977991,148.97073,14.2,0.012255,0.014112,1.369700261,"2.248979914 "
12116,-33.06757,138.86384,Heath (temperate),Modified pastures,Other Shrublands,38,10,342.5,25,4.191831509,3.321928095,313.11,0.97298,29,32.152287,148.27277,14.2,0.012161,0.013979,1.303952177,"2.302607553 "
12117,-33.11281,138.84373,Heath (temperate),Modified pastures,Unknown/no data,23,10,282.5,60,3.678091399,2.143155878,317.68,1.041765,26,32.62788,147.68753,14.3,0.019192,0.023935,-0.253184147,"-0.171714952 "
12118,-33.03621,138.88513,Heath (temperate),Modified pastures,Other Shrublands,28,9,270,22.5,3.754550977,3.169925001,305.31,1.013184,28,27.70587,151.9658,14.5,0.012161,0.013979,1.742637775,"2.127424105 "
12119,-33.03814,138.88338,Heath (temperate),Modified pastures,Unknown/no data,13,14,206,208.5,2.814960497,2.874924838,305.31,1.013184,28,27.70587,151.9658,14.5,0.012161,0.013979,1.742637775,"2.127424105 "
12121,-33.02929,138.98675,Heath (temperate),Modified pastures,Unknown/no data,35,8,207.5,125,3.896493483,2.127654654,282.07,0.8741,30,25.41965,153.32173,14.5,0.012161,0.013979,2.231103837,"1.858467751 "
12122,-33.03268,138.98606,Heath (temperate),Modified pastures,Unknown/no data,32,9,266,57.5,3.83863819,1.975589828,282.31,0.87331,28,25.489922,153.05171,14.5,0.012161,0.013979,2.188819025,"1.876652399 "
12125,-33.80592,139.13701,Mallee (temperate),Modified pastures,Mallee Woodlands and Shrublands,16,1,380,37.5,3.5739158,0,204.68,0.794601,28,21.74448,149.49548,15.9,0.018909,0.023534,1.822115826,"-1.509182787 "
12126,-33.79271,139.16983,Mallee (temperate),Modified pastures,"Chenopod Shrublands Samphire Shrublands and Forblands",5,0,142.5,0,2.20430007,,193.19,0.662438,29,19.755602,151.70532,16.1,,,," "
12128,-33.86633,139.03323,"Pasture cropland (temperate)",Modified pastures,Mallee Woodlands and Shrublands,9,1,111.5,2.5,2.202936313,0,278.41,1.05323,28,37.90477,137.26527,14.6,0.018909,0.023534,-0.652207273,"-0.211143813 "
12131,-33.89332,139.23659,Chenopod shrubland (semi-arid/arid),Modified pastures,"Chenopod Shrublands Samphire Shrublands and Forblands",18,3,385,112.5,3.640489265,1.584962501,206.22,0.838632,25,20.194439,150.07475,16.1,0.018909,0.023534,1.89040372,"-1.545184378 "
12132,-33.91532,139.23814,Chenopod shrubland (semi-arid/arid),Modified pastures,"Cleared non-native vegetation buildings",14,1,257.5,2.5,3.122132288,0,208.74,0.745187,32,20.197062,150.01846,16.1,0.018909,0.023534,2.144105444,"-1.700080852 "
12135,-33.8271,139.11533,Mallee (temperate),Modified pastures,Mallee Woodlands and Shrublands,15,5,307.5,152.5,3.355172533,2.087894129,227.57,0.794022,28,24.373217,147.04678,15.6,0.018909,0.023534,1.41477379,"-1.282021305 "
12746,-34.01456,138.84083,"Pasture cropland (temperate)",Modified pastures,"Cleared non-native vegetation buildings",19,10,477,235,3.814426063,2.81394892,437.75,1.368199,17,45.574444,134.5739,14.7,0.022073,0.03559,-3.218128808,-1.12456178
14222,-32.59777,138.29747,"Pasture cropland (temperate)",Modified pastures,Other Forests and Woodlands,19,9,302,267.5,3.400948953,2.907602383,347.37,0.792448,33,20.247887,179.20259,17,0.015334,0.017262,4.024116934,"-0.16116094 "
14225,-33.00756,138.91762,Heath (temperate),Modified pastures,"Other Grasslands Herblands Sedgelands and Rushlands",33,12,587,200.5,4.264704372,2.691733811,438.36,1.086438,28,27.459543,152.46355,14.5,0.012161,0.013979,1.372024846,"2.531863946 "
14227,-32.98696,138.89949,Heath (temperate),Modified pastures,"Other Grasslands Herblands Sedgelands and Rushlands",39,15,606,174.5,4.471493769,2.781947491,440.3,0.943322,28,27.367802,153.07922,14.5,0.012161,0.013979,1.638906498,"2.385536714 "
14228,-32.92435,138.76304,"Pasture cropland (temperate)",Modified pastures,"Cleared non-native vegetation buildings",41,22,350.5,131.5,4.211020972,3.234074394,422.5,1.025121,28,26.965502,156.70322,14.9,0.012161,0.013979,1.862875042,2.270541393
14236,-32.39225,138.20542,"Pasture cropland (temperate)",Modified pastures,Tussock Grasslands,26,7,261.5,154.5,3.392666264,2.173549605,283.39,0.595404,41,16.138294,189.65686,17.6,0.015939,0.011134,5.76297916,"-0.458540637 "
14237,-32.40192,138.2065,"Pasture cropland (temperate)",Modified pastures,Tussock Grasslands,18,6,202.5,93,3.095539761,1.6922259,285.25,0.641531,23,16.276909,189.30254,17.6,0.015891,0.011621,5.373621732,"-0.277985508 "
14238,-32.44677,138.20384,Unclassified,Modified pastures,Other Forests and Woodlands,11,7,191,52.5,2.788168083,1.601681283,293.79,0.637717,22,16.727041,187.72415,17.6,0.015334,0.017262,4.999295944,"-0.65030262 "
14239,-32.83991,138.51264,"Pasture cropland (temperate)",Modified pastures,Unknown/no data,15,11,153,332.5,3.032526673,3.297038665,411.05,1.081667,23,32.923233,157.38182,15,0.014786,0.015127,1.09583626,"1.730211886 "
14243,-32.30544,138.01359,Unclassified,Modified pastures,Unknown/no data,55,22,357.5,178.5,4.275158004,2.956214184,397.01,0.95059,28,20.123497,189.14435,17.2,0.015917,0.011353,4.317232086,"0.54754312 "
14250,-34.97389,138.65481,"Pasture cropland (temperate)",Modified pastures,Eucalypt Woodlands,35,18,398.5,109,3.94684959,2.806539879,751.03,1.341782,42,53.81156,125.37236,15.4,,,," "
14257,-33.0933,138.63154,"Pasture cropland (temperate)",Modified pastures,Tussock Grasslands,21,16,317.5,248.5,3.630218762,3.103067484,456.08,1.376887,16,38.007477,147.89514,14.6,0.019938,0.025565,-1.595188724,"0.290984775 "
14259,-33.4541,138.36557,"Pasture cropland (temperate)",Modified pastures,Tussock Grasslands,31,9,368.5,137,3.933878305,2.304164037,419,1.1639,14,35.82041,154.5581,16.3,0.02003,0.025756,-0.121387192,"-0.756777305 "
14271,-33.10367,138.28766,"Pasture cropland (temperate)",Modified pastures,Eucalypt Woodlands,31,17,226.5,106.5,3.219213946,2.711100001,503.27,1.1715,26,36.392643,161.15314,16.5,0.019724,0.025179,0.23240748,"-0.565956163 "
14272,-33.21287,138.24173,"Pasture cropland (temperate)",Modified pastures,Eucalypt Open Forests,34,12,471.5,56,4.148190382,2.010840599,530.27,1.011131,42,41.801712,155.12434,16.1,0.019938,0.025565,-0.05088613,"-0.635403456 "
14278,-33.26784,138.61116,"Pasture cropland (temperate)",Modified pastures,Other Open Woodlands,26,15,204,278,3.346033159,3.122218024,508.4,1.240633,27,39.22206,146.47786,15.1,0.019938,0.025565,-1.219038474,"0.000423763 "
14279,-33.56716,138.43747,"Pasture cropland (temperate)",Modified pastures,Hummock Grasslands,31,19,360,297.5,3.570005913,3.339444391,398.89,1.232973,27,32.5177,154.65953,16.4,0.019938,0.025565,0.240475927,"-0.924005347 "
15581,-32.64425,138.10473,"Pasture cropland (temperate)",Modified pastures,"Cleared non-native vegetation buildings",35,15,373.5,223.5,4.083210467,3.037037396,367.7,0.870309,38,25.285967,177.31168,16.9,0.015334,0.017262,3.536758347,0.073463882
15582,-33.0689,138.22929,Eucalypt forest (temperate),Modified pastures,Unknown/no data,38,15,542,278,4.318946806,3.122218024,457.73,1.195337,30,39.44805,160.20406,16.1,0.015334,0.017262,0.937179219,"1.290675193 "
15584,-35.11327,139.06996,"Pasture cropland (temperate)",Modified pastures,Tussock Grasslands,27,26,370.5,388,3.930793852,3.789881064,439.13,1.204423,34,39.63374,129.75098,15.6,0.021426,0.024032,-1.422816943,"-0.720165638 "
15593,-34.28138,139.17415,"Pasture cropland (temperate)",Modified pastures,Casuarina Forests and Woodlands,31,15,349,150.5,3.973866718,2.75997168,383.62,1.061083,21,34.057392,137.76346,15.3,0.018909,0.023534,-0.464537395,"-0.244712932 "
15594,-34.25997,139.1275,"Pasture cropland (temperate)",Modified pastures,"Other Grasslands Herblands Sedgelands and Rushlands",34,13,344,172.5,4.019961024,2.711228287,448.18,0.999244,26,41.671444,132.0473,14.7,0.018909,0.023534,-1.30043707,0.197539605
15596,-34.49463,139.18041,"Pasture cropland (temperate)",Modified pastures,Eucalypt Woodlands,40,19,509.5,235,4.42015194,3.272391302,523.71,1.250191,36,46.037605,127.994606,14.6,0.013889,0.015481,-1.126327129,"2.597327712 "
15599,-34.61506,139.21096,"Pasture cropland (temperate)",Modified pastures,Eucalypt Open Woodlands,32,22,455,452.5,4.117392776,3.852626421,478.76,1.043458,25,42.720116,130.56984,15,0.013878,0.01546,-0.394961863,"2.143430758 "
15600,-34.75408,139.21806,"Pasture cropland (temperate)",Modified pastures,Mallee Open Woodlands and Sparse Mallee Shrublands,52,22,857.5,405,4.949724548,3.722358711,390.9,1.045882,27,34.14429,135.64984,15.8,0.013878,0.01546,0.806179692,"1.414056089 "
15601,-34.33612,139.21559,"Pasture cropland (temperate)",Modified pastures,Casuarina Forests and Woodlands,53,21,536,367.5,4.663891334,3.611711594,345.59,0.99503,18,30.655,140.18338,15.6,0.013936,0.015552,1.11658262,"1.323908307 "
15603,-34.58035,139.02315,"Pasture cropland (temperate)",Modified pastures,Other Shrublands,64,25,597,338,4.89093028,3.623030056,804.51,1.383076,48,52.625057,118.88673,13.8,0.022523,0.036238,-4.99109909,"-0.172349633 "
15604,-34.77697,138.9785,"Pasture cropland (temperate)",Modified pastures,Eucalypt Woodlands,58,17,660.5,179.5,4.779982568,2.91582986,866.38,1.286449,44,53.715652,116.200615,14,,,," "
16287,-33.04857,138.87918,Heath (temperate),Modified pastures,Other Shrublands,18,10,262.5,260,3.357940389,3.021211799,307.45,1.018633,28,29.27858,150.7034,14.3,0.012161,0.013979,1.512084307,"2.249680506 "
16288,-33.04992,138.87915,Heath (temperate),Modified pastures,Other Shrublands,22,14,249,338.5,3.405932675,3.393361253,314.65,1.018633,28,29.27858,150.7034,14.3,0.012161,0.013979,1.497037948,"2.267581731 "
16289,-33.04861,138.88132,Heath (temperate),Modified pastures,Other Shrublands,27,19,303,419.5,3.671086576,3.719588197,309.73,1.010666,28,28.038185,151.56587,14.5,0.012161,0.013979,1.704794032,"2.141790309 "
16290,-33.6766,138.98414,"Pasture cropland (temperate)",Modified pastures,"Cleared non-native vegetation buildings",28,17,131,448,3.57061477,3.723874458,398.34,1.380942,27,34.19981,141.60551,14.7,0.018909,0.023534,-1.069573868,0.334323805
16291,-33.6135,138.98561,Unclassified,Modified pastures,Unknown/no data,14,18,162,393,2.842426779,3.655406251,586.81,1.550337,37,36.38527,140.05539,14.2,0.018909,0.023534,-1.992428326,"1.137455388 "
16292,-33.67015,138.9487,"Pasture cropland (temperate)",Modified pastures,Unknown/no data,13,14,135.5,286.5,2.768528526,3.254849426,555.77,1.424755,26,39.638664,138.05249,14.4,0.018909,0.023534,-2.04156453,"1.010790638 "
16293,-33.63688,138.92739,"Pasture cropland (temperate)",Modified pastures,Unknown/no data,44,21,647,575.5,4.617020657,4.087447601,446.01,1.61508,24,41.57829,136.95457,14.3,0.018909,0.023534,-2.353048916,"1.036574539 "
16295,-33.69206,138.93739,"Pasture cropland (temperate)",Modified pastures,Unknown/no data,15,8,94,183.5,2.242028397,2.588658914,267.39,1.415302,26,40.216213,137.85034,14.4,0.018909,0.023534,-1.461696702,"0.296017741 "
16296,-33.56092,138.81019,"Pasture cropland (temperate)",Modified pastures,"Other Grasslands Herblands Sedgelands and Rushlands",16,22,218.5,496.5,2.955809175,4.007987984,586.9,1.567797,21,41.458046,140.01862,14.5,0.018909,0.023534,-2.40610266,1.291165599
11395,-35.09526,139.09205,"Pasture cropland (temperate)",Nature conservation,"Cleared non-native vegetation buildings",11,11,240,322.5,3.048023754,3.35027677,373.3,0.915506,25,38.42525,130.42953,15.4,0.021426,0.024032,-0.920142233,-1.053351801
12087,-33.67676,139.09866,Mallee (temperate),Nature conservation,Mallee Woodlands and Shrublands,13,2,65.5,3.5,2.996112796,0.863120569,190.24,1.242919,39,21.93515,150.1055,15.7,0.018909,0.023534,1.179566696,"-1.082366138 "
12099,-33.6762,139.0756,"Pasture cropland (temperate)",Nature conservation,"Other Grasslands Herblands Sedgelands and Rushlands",12,20,158.5,150.5,2.314891197,3.017609139,196.01,1.22904,26,23.46595,148.74684,15.6,0.018909,0.023534,0.824935519,-0.897337417
12136,-33.89416,139.0487,"Pasture cropland (temperate)",Nature conservation,Mallee Woodlands and Shrublands,12,0,147,0,2.847331403,,282.85,1.049696,26,37.69589,136.9319,14.6,0.018909,0.023534,-0.685821113,"-0.191879655 "
14218,-32.46567,138.07553,Eucalypt forest (temperate),Nature conservation,Hummock Grasslands,47,23,320,298,4.288091202,3.469076006,421.62,0.933064,22,23.121824,181.86021,16.8,0.015917,0.011353,3.605222123,"0.846069943 "
14234,-32.47529,138.03224,Eucalypt forest (temperate),Nature conservation,Eucalypt Woodlands,43,19,453.5,324.5,4.218979484,3.416376704,535.58,0.91017,30,29.0113,175.43037,16.1,0.015917,0.011353,2.668574392,"1.424765894 "
14273,-33.2167,138.24957,"Pasture cropland (temperate)",Nature conservation,Other Open Woodlands,27,15,296,171.5,3.471925364,2.713863336,521.78,1.011131,39,41.801712,155.12434,16.1,0.019938,0.025565,-0.077065598,"-0.629823813 "
15575,-32.84128,138.15673,Eucalypt forest (temperate),Nature conservation,Eucalypt Woodlands,32,11,332,192.5,3.778278447,2.819604908,547.14,1.144458,43,38.83293,161.74493,15.2,0.015334,0.017262,0.736905889,"1.696999706 "
15576,-32.73551,138.09356,Eucalypt forest (temperate),Nature conservation,Eucalypt Open Forests,39,14,328,198.5,4.13125356,2.974741983,557.64,1.035772,47,37.14587,164.53555,15.5,0.015334,0.017262,1.280248916,"1.424049153 "
15577,-32.73016,138.09516,Eucalypt forest (temperate),Nature conservation,Eucalypt Open Forests,38,8,487.5,255,4.297438862,2.921055699,557.64,1.035772,50,37.14587,164.53555,15.5,0.015334,0.017262,1.324170549,"1.397360983 "
15587,-34.77321,138.69124,"Pasture cropland (temperate)",Nature conservation,Eucalypt Woodlands,27,22,255.5,270,3.546032455,3.380016461,627.79,1.018554,,46.83646,134.90575,16.3,,,," "
11121,-33.3236,138.55945,"Pasture cropland (temperate)",Other minimal uses,Eucalypt Woodlands,32,11,757.5,377.5,4.517188522,3.357387591,519.35,1.31066,38,43.137,143.89272,14.9,0.019938,0.025565,-1.592830656,"0.162741408 "
11203,-33.53337,138.521,"Pasture cropland (temperate)",Other minimal uses,"Cleared non-native vegetation buildings",26,15,270.5,173,3.522493474,2.748146346,531.33,1.169295,28,34.364315,152.57793,16.1,0.019938,0.025565,-0.217924139,-0.516261114
12002,-33.87025,138.93803,"Pasture cropland (temperate)",Other minimal uses,Other Open Woodlands,26,5,337.5,81,3.623608076,1.416750716,342.81,1.329442,31,46.477833,130.80727,13.9,0.018896,0.023484,-2.208731761,"0.672512316 "
12015,-33.46741,139.02139,Mallee (temperate),Other minimal uses,Mallee Woodlands and Shrublands,13,5,74,12.5,2.455158751,2.321928095,271.6,1.215841,28,28.68425,145.6277,14.8,0.018909,0.023534,-0.018735664,"-0.313689405 "
12016,-33.46268,139.0418,Mallee (temperate),Other minimal uses,Mallee Woodlands and Shrublands,13,6,75.5,50,2.514926306,1.391760148,244.2,1.051276,27,26.946438,146.75443,14.9,0.018909,0.023534,0.481830606,"-0.621967186 "
12017,-33.46978,139.06325,Mallee (temperate),Other minimal uses,Mallee Woodlands and Shrublands,9,1,141,1,2.648881296,0,239.55,0.960913,38,24.730572,148.55505,15.1,0.018909,0.023534,1.077784945,"-0.950564341 "
12018,-33.46235,139.15213,Chenopod shrubland (semi-arid/arid),Other minimal uses,Mallee Woodlands and Shrublands,12,0,38,0,3.009982228,,196.09,0.678676,29,17.729975,155.91351,15.9,0.018909,0.023534,2.507811847,"-1.729356632 "
12021,-33.4165,139.04968,Mallee (temperate),Other minimal uses,Mallee Woodlands and Shrublands,20,10,94.5,23.5,3.307626725,3.288913016,264.95,1.218585,29,28.324772,145.86905,14.7,0.018909,0.023534,-0.008703382,"-0.303213739 "
12022,-33.34572,139.01472,Heath (temperate),Other minimal uses,Mallee Woodlands and Shrublands,44,9,196,57.5,4.442607764,1.975589828,291.07,1.011264,30,31.778225,143.95348,14.3,0.018909,0.023534,-0.124233698,"-0.234898368 "
12023,-33.34322,139.05759,Heath (temperate),Other minimal uses,Other Shrublands,15,4,107.5,45,2.70052713,0.914182838,272.87,0.952305,30,25.928251,148.47223,14.8,0.018909,0.023534,0.710682733,"-0.658546061 "
12024,-33.34926,139.06263,Heath (temperate),Other minimal uses,Other Shrublands,10,6,37.5,15,2.872905595,2.584962501,268.85,0.959649,30,22.967358,151.34227,15,0.018909,0.023534,1.058461325,"-0.797398531 "
12030,-33.26793,139.12317,Chenopod shrubland (semi-arid/arid),Other minimal uses,Mallee Woodlands and Shrublands,15,3,175.5,7.5,2.988768241,1.584962501,243.77,0.733408,39,19.240988,156.19174,15.6,0.018909,0.023534,2.263065933,"-1.486562542 "
12031,-33.26784,139.11358,Mallee (temperate),Other minimal uses,Mallee Woodlands and Shrublands,16,8,92.5,55,2.858668156,1.795642576,240.04,0.739573,36,18.609594,157.00247,15.7,0.018909,0.023534,2.323146251,"-1.514131059 "
12033,-33.29408,139.03357,Mallee (temperate),Other minimal uses,Mallee Woodlands and Shrublands,7,0,65,0,1.849934567,,258.79,0.93366,47,23.740208,151.40518,15.1,0.018909,0.023534,1.375244569,"-1.023810418 "
12034,-33.26778,139.06287,Mallee (temperate),Other minimal uses,Mallee Woodlands and Shrublands,21,9,211.5,54.5,3.290081021,1.806539879,245.58,0.84656,35,20.242302,155.30643,15.5,0.018909,0.023534,1.879017089,"-1.267389643 "
12035,-33.26325,139.00469,Heath (temperate),Other minimal uses,Mallee Woodlands and Shrublands,6,0,62.5,0,1.679330832,,263.91,0.927135,46,23.34925,152.49951,15.2,0.018909,0.023534,1.465161619,"-1.054213574 "
12040,-34.03621,139.18329,"Pasture cropland (temperate)",Other minimal uses,Mallee Open Woodlands and Sparse Mallee Shrublands,13,0,148.5,0,2.680419973,,228.83,0.839398,18,24.282549,145.59842,15.8,0.018909,0.023534,1.224387158,"-1.229455106 "
12053,-33.19059,139.01251,Heath (temperate),Other minimal uses,Mallee Woodlands and Shrublands,15,2,101,3.5,2.812519613,0.863120569,263.18,0.948303,47,21.907932,154.40698,15.1,0.018909,0.023534,1.552111407,"-1.027936077 "
12060,-33.10913,139.0356,Mallee (temperate),Other minimal uses,Mallee Woodlands and Shrublands,16,0,162.5,0,2.881048265,,266.32,0.94109,42,23.978298,152.88655,14.8,0.018503,0.02296,1.268609841,"-0.674298694 "
12067,-33.45211,138.9713,Heath (temperate),Other minimal uses,Unknown/no data,18,15,159.5,182.5,3.013316661,2.946826426,351.5,1.529244,28,38.380325,138.70132,13.8,0.018909,0.023534,-1.924381309,"0.810891189 "
12069,-33.47542,138.82238,"Pasture cropland (temperate)",Other minimal uses,Unknown/no data,28,13,208.5,80,3.577603003,2.683964564,331.82,1.58466,31,40.60869,140.20331,14.4,0.018909,0.023534,-1.744659257,"0.607678849 "
12070,-33.45355,138.82303,"Pasture cropland (temperate)",Other minimal uses,Unknown/no data,22,15,134.5,157.5,3.302341881,2.291679773,334.1,1.588761,26,39.321667,141.33575,14.4,0.018909,0.023534,-1.717709544,"0.637326933 "
12072,-33.37999,138.99244,Heath (temperate),Other minimal uses,Unknown/no data,34,14,255.5,175,3.823681122,2.780519649,311.42,1.018353,33,35.190197,141.47389,14,0.018909,0.023534,-0.53900019,"-0.015229828 "
12075,-33.38459,138.85243,"Pasture cropland (temperate)",Other minimal uses,Other Shrublands,26,20,182.5,237.5,3.569004671,3.322207506,325.81,1.295653,32,39.95194,139.89258,14.1,0.018909,0.023534,-1.329428431,"0.383261091 "
12079,-33.33492,138.92699,Heath (temperate),Other minimal uses,Unknown/no data,52,19,222,117.5,4.815182305,3.060828897,313.96,1.042963,27,33.515625,144.1414,14.3,0.018909,0.023534,-0.357084881,"-0.078293931 "
12081,-33.29611,138.90698,"Pasture cropland (temperate)",Other minimal uses,Unknown/no data,4,8,42,190,0.64504311,2.37645502,321.22,1.15053,27,34.6039,143.64975,14.3,0.018909,0.023534,-0.632255355,"0.076055458 "
12091,-33.56696,139.13428,Mallee (temperate),Other minimal uses,Mallee Woodlands and Shrublands,13,1,309.5,37.5,3.173439968,0,185.5,0.894578,40,20.620068,151.0424,15.6,0.018909,0.023534,1.859605339,"-1.457111748 "
12092,-33.56714,139.14136,Mallee (temperate),Other minimal uses,Mallee Woodlands and Shrublands,14,3,135.5,41,2.545760373,0.494490514,183.6,0.851803,39,20.226927,151.66068,15.6,0.018909,0.023534,1.965885084,"-1.504781282 "
12093,-33.56737,139.14878,Mallee (temperate),Other minimal uses,Mallee Woodlands and Shrublands,15,0,196.5,0,2.946356888,,183.6,0.851803,39,20.226927,151.66068,15.6,0.018909,0.023534,1.965885084,"-1.504781282 "
12095,-33.51246,139.11114,Mallee (temperate),Other minimal uses,Mallee Woodlands and Shrublands,8,0,78.5,0,2.135299733,,200.54,0.813248,39,20.326014,152.34929,15.6,0.018909,0.023534,2.016181273,"-1.498793567 "
12097,-33.51826,139.02869,Mallee (temperate),Other minimal uses,Mallee Woodlands and Shrublands,20,11,93,59.5,3.267585011,2.154998221,278.75,1.179745,40,28.876526,145.22932,14.8,0.018909,0.023534,0.178088042,"-0.437899459 "
12106,-34.06233,138.85031,"Pasture cropland (temperate)",Other minimal uses,"Cleared non-native vegetation buildings",6,8,75,160,1.919460298,2.337290067,352.53,1.172262,23,46.94225,132.80571,14.5,0.022073,0.03559,-2.843897725,-1.492050743
12129,-33.84996,139.13889,Mallee (temperate),Other minimal uses,Mallee Woodlands and Shrublands,11,0,132.5,0,2.410749194,,215.97,0.802219,38,22.795258,148.51807,15.8,0.018909,0.023534,1.79636993,"-1.501727127 "
12130,-33.84192,139.18696,Mallee (temperate),Other minimal uses,Mallee Woodlands and Shrublands,15,1,140.5,2.5,2.927271728,0,200.51,0.826655,31,19.875889,151.19566,16.1,0.018909,0.023534,2.069447673,"-1.628632844 "
12134,-33.896,139.15742,"Pasture cropland (temperate)",Other minimal uses,Mallee Woodlands and Shrublands,10,4,142.5,80,2.476401386,1.337290067,233.29,0.896117,16,24.08232,146.46585,15.7,0.018909,0.023534,1.090227238,"-1.101886005 "
12137,-33.98552,139.17076,"Pasture cropland (temperate)",Other minimal uses,Mallee Woodlands and Shrublands,15,0,247.5,0,3.077637897,,227.55,0.884316,24,24.179882,145.90004,15.8,0.018909,0.023534,1.255386561,"-1.239789857 "
12138,-33.98831,139.22075,Chenopod shrubland (semi-arid/arid),Other minimal uses,"Chenopod Shrublands Samphire Shrublands and Forblands",7,5,154.5,107.5,2.173549605,1.363479553,212.56,0.709602,28,21.612099,148.29189,16,0.018909,0.023534,1.954791565,"-1.626774057 "
14184,-32.77326,138.18022,"Pasture cropland (temperate)",Other minimal uses,"Cleared non-native vegetation buildings",60,22,776,230,4.8483657,3.338596797,483.66,1.178129,29,28.421541,172.43372,16.8,0.015334,0.017262,2.246206149,0.86046588
14242,-32.30836,138.04163,Chenopod shrubland (semi-arid/arid),Other minimal uses,"Chenopod Shrublands Samphire Shrublands and Forblands",42,14,547,99,4.261748955,2.401074159,333.62,0.839929,24,19.118216,190.13762,17.3,0.015917,0.011353,4.712840117,"0.249353359 "
14255,-33.16883,138.19013,Eucalypt forest (temperate),Other minimal uses,Unknown/no data,46,8,568.5,87,4.489321849,1.783395418,613.97,0.998723,51,46.31314,150.59392,15.3,0.019938,0.025565,-0.824460375,"-0.113751775 "
14263,-33.62003,138.47315,"Pasture cropland (temperate)",Other minimal uses,Eucalypt Woodlands,14,14,205,169,2.963662925,2.642585206,441.67,1.305983,26,38.12355,149.35316,15.7,0.019981,0.025432,-0.782105601,"-0.340660487 "
14267,-33.08998,138.30596,"Pasture cropland (temperate)",Other minimal uses,Other Shrublands,17,11,163.5,224.5,2.917197333,2.891997636,496.01,1.006683,27,39.6598,157.516,16,0.015375,0.017336,0.971038541,"1.232352709 "
14276,-33.08192,138.63657,"Pasture cropland (temperate)",Other minimal uses,"Other Grasslands Herblands Sedgelands and Rushlands",18,13,215,180.5,3.190230981,2.734357721,449.86,1.378193,26,37.5581,148.41727,14.6,0.019938,0.025565,-1.394229678,0.179709879
14277,-33.07832,138.63435,"Pasture cropland (temperate)",Other minimal uses,"Other Grasslands Herblands Sedgelands and Rushlands",32,15,305,123.5,3.732229878,2.690130626,443.84,1.37542,26,36.70511,149.26627,14.7,0.019938,0.025565,-1.256819673,0.10549204
15586,-34.37991,139.15797,"Pasture cropland (temperate)",Other minimal uses,"Cleared non-native vegetation buildings",36,25,273.5,312.5,4.203031319,3.581068834,453.08,1.042976,23,40.304794,133.49966,15,0.013878,0.01546,-0.129896948,2.053062038
15595,-34.27333,139.0568,"Pasture cropland (temperate)",Other minimal uses,"Other Grasslands Herblands Sedgelands and Rushlands",17,20,316.5,307.5,3.297626592,3.481268265,454.99,1.184947,22,39.786858,135.47072,15.2,0.018979,0.023721,-1.266563636,0.181377688
15602,-34.34244,139.20726,"Pasture cropland (temperate)",Other minimal uses,Casuarina Forests and Woodlands,51,22,675,414.5,4.668326721,3.751552176,360.66,1.015403,24,34.194664,137.45016,15.4,0.013882,0.015467,0.771277344,"1.4999827 "
16277,-33.36189,139.01292,Heath (temperate),Other minimal uses,Mallee Woodlands and Shrublands,30,21,252,456.5,3.649665324,3.823926234,325.54,0.987992,32,32.56532,143.23671,14.2,0.018909,0.023534,-0.239091714,"-0.136274982 "
11385,-34.5463,138.95958,"Pasture cropland (temperate)",Urban intensive uses,"Cleared non-native vegetation buildings",15,11,285,227.5,3.340350728,2.946955688,447.43,1.189842,35,46.272552,132.14993,15.3,0.024339,0.02533,-2.206303873,-1.238220723
11399,-34.85926,138.60708,"Pasture cropland (temperate)",Urban intensive uses,Eucalypt Woodlands,3,8,112.5,300,1.584962501,3,453.27,0.694903,,41.380646,141.21196,17,,,," "
12076,-33.3031,138.99882,Heath (temperate),Urban intensive uses,Unknown/no data,7,8,77.5,20,1.209150996,3,276.32,0.945855,38,29.744673,146.01015,14.6,0.018909,0.023534,0.448455434,"-0.57078205 "
12101,-32.96149,138.83699,"Pasture cropland (temperate)",Urban intensive uses,"Cleared non-native vegetation buildings",29,2,278,3.5,3.649226648,0.863120569,288.47,1.245153,29,27.17584,154.38104,14.8,0.012161,0.013979,1.643881814,2.197754177
12109,-33.25339,138.88742,"Pasture cropland (temperate)",Urban intensive uses,"Cleared non-native vegetation buildings",13,15,80,141,2.683964564,2.709798691,311.52,1.280723,26,32.991768,145.7056,14.5,0.018909,0.023534,-0.599315312,0.089127112
12112,-33.08669,138.9617,Heath (temperate),Urban intensive uses,Unknown/no data,13,8,80,137.5,2.683964564,2.302816953,278.46,1.042628,31,24.04906,153.78917,14.9,0.011911,0.013625,2.277112199,"1.919654136 "
12114,-33.06126,138.88273,Heath (temperate),Urban intensive uses,Other Shrublands,21,9,230,126,3.469836296,2.177548147,308.12,0.96886,28,30.764124,149.20828,14.4,0.012161,0.013979,1.501408429,"2.186553742 "
12123,-33.76242,139.08257,Mallee (temperate),Urban intensive uses,Mallee Woodlands and Shrublands,18,11,132.5,87.5,2.481582577,1.812242881,211.78,1.000601,25,23.791328,148.1712,15.6,0.018909,0.023534,1.126310605,"-1.085374943 "
12133,-33.92776,139.19621,"Pasture cropland (temperate)",Urban intensive uses,Mallee Woodlands and Shrublands,14,2,280,75,3.144644989,1,217.89,0.829372,28,21.798124,148.50914,15.9,0.018909,0.023534,1.695894109,"-1.441829946 "
14230,-32.95752,138.51395,"Pasture cropland (temperate)",Urban intensive uses,Unknown/no data,56,10,628.5,89,4.719798347,1.920894299,499.27,1.153517,27,33.537033,156.04715,15.3,0.020129,0.025952,-0.34779927,"-0.368871923 "
14231,-32.9558,138.51827,"Pasture cropland (temperate)",Urban intensive uses,Unknown/no data,44,11,593.5,91.5,4.4994307,2.049191609,499.27,1.153517,28,33.537033,156.04715,15.3,0.020129,0.025952,-0.333158725,"-0.37776798 "
14254,-32.82302,138.1849,"Pasture cropland (temperate)",Urban intensive uses,Eucalypt Woodlands,34,19,657,230.5,4.460835386,3.197624824,576.47,1.138805,49,33.884422,167.46368,16.2,0.015334,0.017262,1.677036493,"1.217804131 "
14268,-33.08771,138.32,"Pasture cropland (temperate)",Urban intensive uses,Other Shrublands,34,10,340,93.5,3.881908796,2.105235172,489.34,1.026307,26,38.503357,158.35304,16,0.015163,0.016954,1.077255456,"1.30715292 "
15588,-35.0161,138.60882,"Pasture cropland (temperate)",Urban intensive uses,Eucalypt Woodlands,50,16,567.5,134.5,4.546892453,2.550488206,697.2,1.039775,,48.51411,129.61757,16.1,,,," "
15589,-35.03162,138.59599,"Pasture cropland (temperate)",Urban intensive uses,Eucalypt Woodlands,45,21,530.5,185,4.313908674,3.07743202,701.15,1.019083,,51.7338,129.26361,16,0.028571,0.071111,," "
15590,-35.0328,138.59628,"Pasture cropland (temperate)",Urban intensive uses,Eucalypt Woodlands,24,12,317,122,3.732454223,2.593056673,701.15,1.019083,,51.7338,129.26361,16,0.028571,0.071111,," "
15591,-35.00772,138.60414,"Pasture cropland (temperate)",Urban intensive uses,"Cleared non-native vegetation buildings",54,21,430.5,159.5,4.415721629,3.054756413,667.46,1.026851,43,49.183464,128.65343,16.1,0.028571,0.071111,-5.371836907,-6.485763095
